# Supplementary material for: Transcriptomic Analyses to Unravel Cronobacter sakazakii Resistance Pathways
Source: Foods. 2024 Sep 1;13(17):2786. doi: 10.3390/foods13172786 (PMC11394748; doi:10.3390/foods13172786)
Supplement: Supplementary file 1 [file foods-13-02786-s001.zip]

Archive with 1 entries (1 files):
- foods-3123998-supplementary.pdf
